# Supplementary material for: Performance of highly sensitive and conventional rapid diagnostic tests for clinical and subclinical Plasmodium falciparum infections, and hrp2/3 deletion status in Burundi
Source: PLOS Glob Public Health. 2022 Jul 28;2(7):e0000828. doi: 10.1371/journal.pgph.0000828 (PMC10022336; doi:10.1371/journal.pgph.0000828)
Supplement: S1 Data — (TXT) [file pgph.0000828.s002.txt]

Class	Age Group	Gender	Carestart HRP2	Rapigen HRP2	Rapigen LDH	Rapigen any band	qPCR quantification
Subclinical	>15	Female	0	0	0	0	0.000421
Subclinical	>15	Female	0	0	0	0	0.003324
Subclinical	>15	Female	0	0	0	0	0.007798
Subclinical	>15	Male	0	0	0	0	0.015403
Clinical	>15	Female	0	0	0	0	0.020252
Clinical	0-5	Male	0	0	0	0	0.021748
Subclinical	0-5	Male	0	0	0	0	0.022213
Subclinical	5-15	Female	0	0	0	0	0.023303
Subclinical	>15	Female	0	0	0	0	0.025744
Clinical	0-5	Female	0	0	0	0	0.026143
Subclinical	>15	Male	1	1	0	1	0.026331
Clinical	>15	Female	0	0	0	0	0.032793
Subclinical	0-5	Female	0	0	0	0	0.036237
Clinical	>15	Female	1	1	0	1	0.037198
Subclinical	>15	Female	0	0	0	0	0.038846
Clinical	0-5	Female	0	0	0	0	0.039227
Subclinical	>15	Female	0	0	0	0	0.039551
Subclinical	0-5	Female	1	1	0	1	0.039604
Clinical	>15	Female	0	0	0	0	0.041655
Subclinical	>15	Female	0	0	0	0	0.042052
Clinical	>15	Female	0	0	0	0	0.043655
Clinical	5-15	Female	0	0	1	1	0.046273
Clinical	>15	Female	0	0	0	0	0.048093
Clinical	>15	Female	0	0	0	0	0.048375
Clinical	0-5	Female	0	0	0	0	0.051242
Clinical	>15	Female	0	0	0	0	0.052135
Clinical	>15	Male	0	0	0	0	0.052831
Subclinical	>15	Male	0	1	0	1	0.053791
Clinical	0-5	Male	0	0	0	0	0.057589
Clinical	0-5	Female	0	0	0	0	0.062093
Clinical	>15	Male	0	0	1	1	0.062253
Subclinical	>15	Male	0	0	0	0	0.062441
Subclinical	>15	Male	0	0	0	0	0.062873
Subclinical	5-15	Male	1	1	0	1	0.064102
Subclinical	0-5	Female	0	0	0	0	0.065482
Clinical	>15	Female	0	0	0	0	0.073909
Subclinical	>15	Female	0	0	0	0	0.077724
Subclinical	5-15	Female	0	1	0	1	0.079389
Clinical	0-5	Male	0	0	0	0	0.079827
Clinical	>15	Female	0	0	0	0	0.080604
Clinical	0-5	Female	0	0	0	0	0.081793
Subclinical	>15	Female	0	0	0	0	0.082489
Subclinical	>15	Male	0	0	0	0	0.083259
Clinical	>15	Female	0	0	0	0	0.083979
Clinical	>15	Male	0	0	1	1	0.089952
Subclinical	>15	Male	1	1	0	1	0.090013
Clinical	>15	Female	0	0	0	0	0.101012
Subclinical	5-15	Female	1	1	0	1	0.104123
Clinical	>15	Female	0	0	0	0	0.108723
Subclinical	0-5	Female	0	1	0	1	0.109182
Subclinical	>15	Female	0	0	0	0	0.121148
Clinical	>15	Female	0	0	1	1	0.128144
Subclinical	>15	Male	0	0	0	0	0.132163
Subclinical	>15	Female	1	1	0	1	0.135437
Clinical	0-5	Female	0	0	1	1	0.135802
Clinical	0-5	Female	1	1	0	1	0.141031
Subclinical	>15	Male	0	0	0	0	0.146484
Clinical	>15	Female	0	0	0	0	0.148841
Subclinical	>15	Male	0	0	0	0	0.155801
Subclinical	>15	Male	1	1	1	1	0.162205
Clinical	>15	Female	1	1	0	1	0.175719
Clinical	0-5	Female	0	0	0	0	0.180266
Clinical	0-5	Male	0	0	0	0	0.197032
Subclinical	>15	Female	0	0	0	0	0.203923
Clinical	0-5	Male	0	0	0	0	0.214659
Clinical	>15	Female	0	0	0	0	0.217549
Subclinical	>15	Female	0	0	0	0	0.218519
Subclinical	>15	Female	0	0	0	0	0.218949
Subclinical	>15	Female	0	0	0	0	0.225641
Subclinical	>15	Female	0	0	0	0	0.227469
Clinical	0-5	Male	0	0	0	0	0.237077
Clinical	0-5	Male	0	0	0	0	0.273782
Clinical	0-5	Male	0	0	0	0	0.277726
Clinical	5-15	Male	1	1	0	1	0.284111
Subclinical	0-5	Female	1	1	1	1	0.284301
Subclinical	>15	Female	1	1	0	1	0.291081
Subclinical	>15	Female	0	0	0	0	0.316642
Subclinical	>15	Female	0	0	0	0	0.326112
Subclinical	>15	Female	0	0	0	0	0.34126
Subclinical	>15	Male	0	0	0	0	0.349791
Clinical	0-5	Male	0	0	0	0	0.359036
Subclinical	5-15	Male	0	0	0	0	0.384662
Clinical	>15	Male	1	1	1	1	0.386077
Clinical	0-5	Male	0	0	0	0	0.397747
Clinical	>15	Female	0	0	0	0	0.400784
Subclinical	>15	Male	0	0	0	0	0.405211
Subclinical	5-15	Female	1	1	1	1	0.409528
Clinical	>15	Female	0	1	0	1	0.426422
Subclinical	>15	Female	0	0	0	0	0.434846
Clinical	5-15	Male	1	1	0	1	0.43816
Clinical	>15	Female	0	1	0	1	0.459164
Clinical	>15	Female	0	0	0	0	0.464081
Subclinical	>15	Male	0	0	0	0	0.495139
Subclinical	>15	Female	0	0	0	0	0.512117
Subclinical	0-5	Female	1	1	0	1	0.526869
Subclinical	>15	Female	0	0	0	0	0.534299
Clinical	>15	Female	0	1	0	1	0.542693
Subclinical	>15	Male	0	0	0	0	0.544857
Clinical	>15	Female	0	0	0	0	0.567936
Clinical	>15	Female	0	0	0	0	0.569053
Subclinical	>15	Male	0	0	0	0	0.597051
Subclinical	>15	Female	0	1	0	1	0.600244
Subclinical	>15	Female	0	0	0	0	0.609096
Clinical	>15	Female	0	0	0	0	0.614565
Clinical	5-15	Female	0	0	0	0	0.630453
Subclinical	5-15	Female	1	1	0	1	0.681392
Clinical	>15	Male	1	1	0	1	0.72054
Subclinical	5-15	Male	0	1	0	1	0.74092
Subclinical	0-5	Male	1	1	0	1	0.804329
Subclinical	>15	Female	0	0	0	0	0.841423
Clinical	>15	Female	0	0	0	0	0.844008
Subclinical	>15	Female	0	1	0	1	0.865217
Subclinical	5-15	Male	0	0	0	0	0.893046
Clinical	0-5	Male	0	0	0	0	0.908294
Subclinical	>15	Male	1	1	0	1	0.998574
Subclinical	5-15	Female	0	0	0	0	1.00045
Clinical	>15	Female	0	1	1	1	1.01075
Clinical	>15	Female	0	1	0	1	1.05447
Subclinical	>15	Male	0	0	1	1	1.0598
Clinical	0-5	Male	0	1	0	1	1.07186
Clinical	>15	Male	0	0	0	0	1.12226
Subclinical	>15	Female	0	1	0	1	1.17028
Subclinical	>15	Male	0	0	0	0	1.17147
Subclinical	>15	Male	0	0	0	0	1.17639
Subclinical	0-5	Female	1	1	1	1	1.22998
Clinical	5-15	Female	1	1	0	1	1.26474
Clinical	>15	Male	0	0	0	0	1.26607
Clinical	0-5	Male	0	0	0	0	1.27568
Clinical	0-5	Male	0	0	1	1	1.2834
Subclinical	>15	Female	0	0	0	0	1.32306
Subclinical	>15	Female	0	1	0	1	1.54922
Clinical	>15	Female	0	1	0	1	1.67516
Subclinical	>15	Female	0	1	0	1	1.80778
Subclinical	>15	Female	0	1	0	1	1.81711
Subclinical	>15	Female	0	0	0	0	1.91917
Subclinical	5-15	Male	1	1	0	1	2.01888
Clinical	>15	Female	1	1	0	1	2.05111
Subclinical	>15	Female	0	0	0	0	2.07917
Subclinical	>15	Male	0	0	0	0	2.12436
Subclinical	>15	Male	1	1	1	1	2.24508
Clinical	>15	Male	1	1	1	1	2.26641
Subclinical	0-5	Female	0	0	1	1	2.45958
Subclinical	>15	Male	0	0	1	1	2.51438
Subclinical	>15	Female	0	1	1	1	2.60165
Subclinical	>15	Male	0	1	0	1	2.66489
Subclinical	>15	Male	1	1	0	1	2.68259
Clinical	>15	Female	1	1	1	1	3.14557
Clinical	>15	Male	0	0	0	0	3.17811
Clinical	>15	Female	0	0	0	0	3.18
Clinical	>15	Female	0	0	0	0	3.21339
Subclinical	>15	Male	0	1	0	1	3.37357
Clinical	>15	Female	0	0	0	0	3.46485
Clinical	0-5	Female	1	1	0	1	3.59013
Subclinical	>15	Male	1	1	1	1	3.65299
Clinical	5-15	Female	0	1	1	1	4.05829
Subclinical	>15	Male	0	0	0	0	4.09537
Clinical	>15	Female	1	1	0	1	4.18746
Subclinical	>15	Male	1	1	0	1	4.69718
Subclinical	>15	Female	0	1	0	1	4.70119
Clinical	>15	Male	0	1	0	1	5.01636
Subclinical	>15	Female	0	0	0	0	5.0669
Subclinical	>15	Female	0	0	0	0	5.15268
Subclinical	>15	Female	1	1	0	1	5.16676
Subclinical	5-15	Female	1	1	1	1	5.55373
Subclinical	>15	Female	1	1	0	1	5.92169
Subclinical	>15	Male	0	1	0	1	6.06083
Subclinical	>15	Female	1	1	0	1	6.07798
Clinical	0-5	Male	0	0	0	0	6.10985
Clinical	0-5	Male	0	0	0	0	6.69064
Subclinical	>15	Female	0	1	0	1	6.94351
Subclinical	>15	Male	0	1	0	1	6.99964
Subclinical	>15	Male	0	1	0	1	7.07378
Subclinical	>15	Female	1	1	1	1	7.10059
Subclinical	>15	Male	0	1	0	1	7.18306
Clinical	0-5	Female	0	0	0	0	7.39972
Subclinical	5-15	Female	1	1	1	1	7.61598
Subclinical	>15	Male	0	0	0	0	8.42059
Subclinical	5-15	Female	1	1	1	1	8.91877
Clinical	0-5	Male	0	0	0	0	9.10613
Clinical	0-5	Male	1	1	0	1	9.14785
Subclinical	0-5	Male	1	1	1	1	9.4
Clinical	>15	Female	0	0	0	0	9.69898
Subclinical	>15	Male	0	1	0	1	9.70148
Clinical	0-5	Female	0	0	0	0	9.73963
Subclinical	>15	Female	0	1	1	1	10.4478
Subclinical	>15	Male	1	1	1	1	11.1557
Subclinical	>15	Male	0	0	0	0	11.7362
Subclinical	5-15	Male	1	1	1	1	11.7451
Subclinical	>15	Female	0	0	0	0	12.0651
Clinical	0-5	Male	0	0	0	0	12.8174
Clinical	>15	Female	1	1	0	1	13.511
Subclinical	>15	Male	0	1	0	1	13.7665
Clinical	>15	Female	1	1	1	1	14.4447
Subclinical	>15	Male	0	0	0	0	14.7419
Subclinical	>15	Male	1	1	0	1	16.0585
Subclinical	>15	Male	1	1	0	1	16.1925
Subclinical	0-5	Male	1	1	1	1	16.5199
Clinical	0-5	Male	1	1	0	1	16.9496
Clinical	>15	Female	1	1	1	1	17.0611
Clinical	>15	Female	0	1	1	1	17.7127
Subclinical	>15	Male	0	0	0	0	17.7974
Clinical	>15	Female	1	1	1	1	18.4294
Subclinical	>15	Female	0	1	1	1	18.8594
Subclinical	>15	Male	1	1	0	1	19.8414
Subclinical	>15	Male	1	1	1	1	21.3655
Clinical	5-15	Female	0	0	0	0	21.6151
Clinical	5-15	Female	1	1	1	1	21.7292
Clinical	>15	Female	0	0	0	0	22.7443
Clinical	>15	Male	0	0	0	0	22.876
Subclinical	>15	Female	0	0	0	0	22.9898
Subclinical	>15	Female	1	1	1	1	23.2144
Subclinical	>15	Female	1	1	0	1	25.51
Clinical	5-15	Male	1	1	1	1	26.1463
Subclinical	>15	Male	1	1	1	1	26.2345
Clinical	5-15	Male	0	1	0	1	26.3735
Subclinical	>15	Male	0	1	0	1	27.8512
Subclinical	>15	Male	1	1	1	1	28.0827
Subclinical	>15	Male	1	1	1	1	28.3448
Clinical	0-5	Female	0	0	0	0	28.4333
Clinical	>15	Female	0	0	0	0	29.0471
Subclinical	>15	Male	1	1	1	1	30.0754
Clinical	0-5	Female	1	1	1	1	31.0759
Subclinical	>15	Male	0	1	0	1	32.49
Clinical	5-15	Female	0	1	1	1	32.5789
Subclinical	>15	Male	1	1	1	1	33.1697
Clinical	0-5	Female	0	0	1	1	34.6508
Subclinical	>15	Male	0	0	0	0	38.529
Subclinical	>15	Female	1	1	1	1	42.9642
Subclinical	>15	Male	0	1	1	1	45.9136
Clinical	5-15	Female	1	1	1	1	48.5229
Subclinical	5-15	Male	1	1	1	1	48.717
Subclinical	>15	Male	1	1	1	1	53.5734
Clinical	>15	Female	1	1	1	1	57.0806
Subclinical	>15	Male	1	1	1	1	64.5527
Subclinical	>15	Female	1	1	1	1	67.5359
Subclinical	>15	Female	1	1	0	1	68.683
Subclinical	>15	Male	1	1	1	1	70.4531
Subclinical	>15	Male	1	1	1	1	74.4496
Subclinical	>15	Male	1	1	0	1	75.1342
Subclinical	>15	Female	1	1	1	1	80.5049
Clinical	0-5	Male	1	1	1	1	86.97
Subclinical	>15	Male	1	1	1	1	89.2119
Subclinical	>15	Male	0	0	0	0	91.7036
Subclinical	>15	Male	1	1	1	1	96.5231
Clinical	>15	Female	1	1	0	1	101.81
Clinical	>15	Male	1	1	0	1	102.821
Subclinical	5-15	Female	1	1	0	1	104.006
Subclinical	>15	Male	1	1	1	1	105.034
Subclinical	>15	Female	0	0	0	0	120.049
Subclinical	>15	Male	1	1	1	1	121.713
Clinical	>15	Female	1	1	0	1	132.478
Clinical	>15	Male	1	1	1	1	140.342
Subclinical	5-15	Female	1	1	1	1	142.566
Clinical	>15	Female	0	0	0	0	143.321
Clinical	>15	Female	1	1	1	1	155.94
Clinical	>15	Female	1	1	1	1	158.689
Subclinical	>15	Female	1	1	1	1	160.368
Clinical	>15	Female	1	1	1	1	170.936
Subclinical	>15	Female	1	1	1	1	175.471
Subclinical	>15	Male	1	1	1	1	176.307
Subclinical	5-15	Female	1	1	1	1	176.579
Subclinical	>15	Female	1	1	1	1	182.586
Subclinical	>15	Female	1	1	1	1	200.145
Clinical	>15	Male	1	1	1	1	220.31
Subclinical	>15	Male	1	1	1	1	221.94
Clinical	0-5	Male	1	1	1	1	223.68
Subclinical	>15	Male	1	1	0	1	233.984
Subclinical	>15	Female	1	1	1	1	254.866
Subclinical	>15	Male	1	1	1	1	294.084
Subclinical	>15	Female	0	1	0	1	295.761
Clinical	>15	Female	1	1	1	1	296.406
Subclinical	>15	Female	1	1	1	1	298.298
Subclinical	>15	Male	0	0	0	0	304.184
Subclinical	>15	Male	1	1	1	1	320.427
Clinical	>15	Female	1	1	1	1	332.621
Subclinical	5-15	Male	1	1	1	1	345.423
Subclinical	>15	Female	1	1	1	1	349.782
Subclinical	5-15	Male	1	1	1	1	376.85
Subclinical	5-15	Male	1	1	1	1	389.296
Subclinical	5-15	Female	1	1	1	1	447.662
Subclinical	>15	Male	1	1	1	1	454.67
Subclinical	>15	Female	0	1	1	1	488.225
Clinical	0-5	Male	1	1	1	1	496.828
Subclinical	>15	Male	1	1	1	1	529.424
Clinical	>15	Female	1	1	1	1	538.559
Subclinical	>15	Male	1	1	1	1	545.088
Subclinical	5-15	Male	1	1	1	1	548.466
Clinical	5-15	Female	1	1	1	1	550.336
Subclinical	5-15	Female	1	1	1	1	675.789
Clinical	>15	Male	1	1	1	1	743.101
Clinical	5-15	Female	1	1	1	1	749.032
Subclinical	>15	Female	1	1	1	1	816.361
Clinical	0-5	Male	1	1	1	1	827.739
Clinical	>15	Female	1	1	1	1	861.362
Clinical	0-5	Male	1	1	1	1	897.952
Clinical	5-15	Female	1	1	1	1	898.022
Subclinical	>15	Male	1	1	1	1	966.046
Subclinical	>15	Female	1	1	1	1	996.565
Subclinical	>15	Male	1	1	1	1	1064.26
Subclinical	5-15	Male	1	1	1	1	1087.95
Clinical	>15	Female	1	1	1	1	1088.02
Subclinical	>15	Male	1	1	1	1	1123.65
Clinical	>15	Female	1	1	1	1	1126.7
Clinical	0-5	Female	1	1	1	1	1187.45
Clinical	0-5	Male	0	0	0	0	1234.65
Subclinical	>15	Female	1	1	1	1	1270.19
Subclinical	5-15	Female	1	1	1	1	1271.96
Subclinical	>15	Male	1	1	1	1	1300.7
Subclinical	5-15	Female	1	1	1	1	1376.57
Clinical	5-15	Female	1	1	1	1	1382.6
Clinical	>15	Female	1	1	1	1	1522.81
Subclinical	5-15	Female	1	1	1	1	1524.22
Subclinical	5-15	Female	1	1	1	1	1570.42
Subclinical	>15	Female	1	1	1	1	1631.16
Clinical	>15	Male	1	1	1	1	1786.67
Clinical	>15	Female	1	1	1	1	1916.55
Clinical	>15	Female	1	1	1	1	1936.87
Subclinical	>15	Female	1	1	0	1	1989.48
Subclinical	5-15	Female	1	1	1	1	2065.05
Clinical	>15	Male	1	1	1	1	2127.88
Subclinical	>15	Male	0	0	0	0	2211.76
Clinical	5-15	Female	1	1	1	1	2278.93
Clinical	>15	Male	1	1	1	1	2345.67
Clinical	0-5	Female	1	1	1	1	2377.42
Subclinical	>15	Female	1	1	1	1	2475.95
Clinical	>15	Female	1	1	1	1	2589.24
Clinical	>15	Male	1	1	1	1	2627.2
Subclinical	>15	Female	1	1	1	1	2630.52
Subclinical	>15	Male	1	1	1	1	2639.07
Subclinical	5-15	Female	1	1	1	1	2718.89
Subclinical	>15	Male	1	1	1	1	2738.33
Clinical	>15	Male	1	1	1	1	2821.34
Clinical	>15	Female	1	1	1	1	2866.68
Subclinical	5-15	Male	1	1	1	1	2986.32
Clinical	0-5	Female	1	1	1	1	2993.58
Clinical	0-5	Female	1	1	1	1	3332.95
Clinical	>15	Female	1	1	1	1	4459.31
Subclinical	>15	Male	1	1	1	1	4476.78
Clinical	5-15	Female	1	1	1	1	4651.34
Subclinical	5-15	Female	1	1	1	1	4904.01
Clinical	>15	Female	0	1	1	1	5093.34
Clinical	>15	Female	1	1	1	1	5202.15
Clinical	>15	Female	1	1	1	1	5370.24
Clinical	>15	Female	1	1	1	1	5452.32
Clinical	0-5	Female	1	1	1	1	5452.54
Clinical	5-15	Female	1	1	1	1	5480.21
Clinical	>15	Male	1	1	1	1	5599.45
Clinical	>15	Male	1	1	1	1	5728.31
Clinical	5-15	Male	1	1	1	1	6145.18
Clinical	>15	Female	1	1	1	1	6190.15
Subclinical	5-15	Female	1	1	1	1	6357.72
Subclinical	>15	Female	1	1	1	1	6410.7
Clinical	0-5	Female	1	1	1	1	6907.39
Clinical	5-15	Male	1	1	1	1	6987.91
Clinical	5-15	Male	1	1	1	1	7369.02
Subclinical	5-15	Male	1	1	1	1	7380.37
Clinical	0-5	Female	1	1	1	1	7702.53
Clinical	>15	Female	1	1	1	1	7732.89
Clinical	>15	Male	1	1	1	1	8210.54
Clinical	>15	Female	1	1	1	1	8633.51
Clinical	>15	Female	1	1	1	1	9136.63
Clinical	>15	Female	1	1	1	1	9305.38
Clinical	5-15	Female	1	1	1	1	9882.23
Clinical	>15	Male	1	1	1	1	9966.21
Clinical	5-15	Female	1	1	1	1	10287.3
Clinical	5-15	Female	1	1	1	1	10298.5
Subclinical	0-5	Male	1	1	1	1	10401.4
Subclinical	>15	Male	1	1	1	1	10596.2
Subclinical	>15	Male	1	1	1	1	10777.7
Subclinical	>15	Female	1	1	1	1	10784.1
Clinical	5-15	Male	1	1	1	1	11195.3
Clinical	5-15	Female	1	1	1	1	11416.4
Clinical	5-15	Female	1	1	1	1	11515.4
Clinical	0-5	Female	1	1	1	1	11601.2
Clinical	>15	Male	1	1	1	1	11736.9
Clinical	0-5	Male	1	1	1	1	11738.3
Clinical	>15	Female	1	1	1	1	12228.7
Subclinical	>15	Female	1	1	1	1	12836.3
Clinical	>15	Male	1	1	1	1	13168.7
Clinical	0-5	Male	1	1	1	1	13533.5
Clinical	>15	Female	1	1	1	1	14600.1
Clinical	>15	Male	1	1	1	1	16113.6
Clinical	5-15	Male	1	1	1	1	16202.2
Clinical	>15	Male	1	1	1	1	16306.5
Clinical	0-5	Female	1	1	1	1	16974.2
Clinical	>15	Female	1	1	1	1	17246.1
Clinical	5-15	Female	1	1	1	1	17285.5
Subclinical	5-15	Female	1	1	1	1	17554.5
Clinical	>15	Male	1	1	1	1	18898.4
Clinical	>15	Female	1	1	1	1	19091
Clinical	>15	Male	1	1	1	1	19323.7
Subclinical	5-15	Male	1	1	1	1	19576.6
Clinical	>15	Female	1	1	1	1	19624.7
Clinical	0-5	Male	1	1	1	1	19722.5
Subclinical	5-15	Male	1	1	1	1	20106.3
Subclinical	>15	Male	1	1	1	1	20359.7
Clinical	0-5	Male	1	1	1	1	20678.3
Clinical	0-5	Female	1	1	1	1	21065.5
Clinical	>15	Female	1	1	1	1	22137.3
Subclinical	>15	Male	1	1	1	1	22916
Clinical	5-15	Female	1	1	1	1	23807.3
Clinical	5-15	Male	1	1	1	1	24179.5
Clinical	5-15	Male	1	1	1	1	25101.1
Clinical	0-5	Female	1	1	1	1	26692
Clinical	>15	Female	1	1	1	1	26729.6
Clinical	5-15	Female	1	1	1	1	27082.7
Clinical	>15	Female	1	1	1	1	27532.4
Clinical	0-5	Female	1	1	1	1	27546.1
Subclinical	>15	Female	1	1	1	1	27558.3
Clinical	0-5	Male	1	1	1	1	28144.7
Clinical	>15	Male	1	1	1	1	28218.4
Subclinical	>15	Female	1	1	1	1	28624.8
Subclinical	5-15	Female	1	1	1	1	29735
Clinical	>15	Female	1	1	1	1	29764.4
Subclinical	5-15	Female	1	1	1	1	30371.8
Clinical	5-15	Male	1	1	1	1	31643.7
Clinical	>15	Female	1	1	1	1	32035.8
Subclinical	5-15	Male	1	1	1	1	32327.7
Clinical	0-5	Male	1	1	1	1	33389.5
Clinical	>15	Male	1	1	1	1	34371.6
Clinical	>15	Female	1	1	1	1	34421.9
Clinical	>15	Male	1	1	1	1	34450.9
Clinical	5-15	Female	1	1	1	1	34795.7
Clinical	0-5	Female	1	1	1	1	35767
Clinical	5-15	Female	1	1	1	1	36150.4
Clinical	5-15	Male	1	1	1	1	36216.4
Clinical	>15	Female	1	1	1	1	36671.6
Clinical	0-5	Male	1	1	1	1	37040.8
Clinical	5-15	Male	1	1	1	1	37168.4
Clinical	0-5	Female	1	1	1	1	37526.6
Clinical	5-15	Male	1	1	1	1	38787.8
Clinical	0-5	Male	1	1	1	1	38888.5
Clinical	>15	Female	1	1	1	1	39088.1
Clinical	5-15	Female	1	1	1	1	39741.7
Clinical	0-5	Female	1	1	1	1	44434.1
Clinical	>15	Female	1	1	1	1	45004.9
Clinical	5-15	Female	1	1	1	1	45209.4
Clinical	5-15	Male	1	1	1	1	45806.3
Clinical	0-5	Male	1	1	1	1	47100.1
Clinical	>15	Male	1	1	1	1	47600.3
Clinical	>15	Male	1	1	1	1	49408.7
Clinical	5-15	Female	1	1	1	1	53370.9
Clinical	0-5	Male	1	1	1	1	54099.3
Subclinical	5-15	Female	1	1	1	1	54109.8
Clinical	>15	Male	1	1	1	1	56075.2
Clinical	5-15	Male	1	1	1	1	59528.8
Clinical	>15	Male	1	1	1	1	59900.4
Clinical	5-15	Female	1	1	1	1	60108.2
Subclinical	0-5	Female	1	1	1	1	61492.9
Clinical	5-15	Male	1	1	1	1	63976
Subclinical	5-15	Female	1	1	1	1	64189.1
Clinical	5-15	Female	1	1	1	1	65235.2
Clinical	5-15	Female	1	1	1	1	66773.8
Clinical	>15	Female	1	1	1	1	67257.6
Clinical	5-15	Female	1	1	1	1	68139.4
Clinical	0-5	Female	1	1	1	1	71069.9
Clinical	0-5	Female	1	1	1	1	72620.3
Clinical	0-5	Male	1	1	1	1	75290.9
Clinical	5-15	Male	1	1	1	1	75450
Clinical	5-15	Male	1	1	1	1	76772.1
Clinical	5-15	Female	1	1	1	1	78277.7
Clinical	0-5	Female	1	1	1	1	84495.2
Clinical	0-5	Female	1	1	1	1	85452.3
Clinical	5-15	Female	1	1	1	1	85899.8
Clinical	>15	Male	1	1	1	1	87972.2
Subclinical	>15	Female	1	1	1	1	88224
Clinical	5-15	Female	1	1	1	1	89259.2
Clinical	>15	Female	1	1	1	1	104601
Clinical	>15	Female	1	1	1	1	110225
Clinical	0-5	Female	1	1	1	1	111847
Clinical	5-15	Female	1	1	1	1	112566
Clinical	5-15	Male	1	1	1	1	112803
Clinical	5-15	Male	1	1	1	1	114716
Subclinical	>15	Male	1	1	0	1	120275
Clinical	5-15	Male	1	1	1	1	120389
Clinical	5-15	Male	1	1	1	1	121974
Subclinical	>15	Female	1	1	1	1	125267
Clinical	5-15	Female	1	1	1	1	125927
Clinical	0-5	Male	1	1	1	1	130076
Clinical	0-5	Female	1	1	1	1	134463
Clinical	5-15	Female	1	1	1	1	136713
Clinical	0-5	Male	1	1	1	1	138629
Clinical	5-15	Female	1	1	1	1	139758
Clinical	5-15	Male	1	1	1	1	142912
Clinical	5-15	Female	1	1	1	1	147616
Clinical	5-15	Male	1	1	1	1	147757
Clinical	0-5	Male	1	1	1	1	149365
Clinical	>15	Male	1	1	1	1	151600
Clinical	0-5	Male	1	1	1	1	178749
Clinical	5-15	Female	1	1	1	1	179503
Clinical	0-5	Female	1	1	1	1	183591
Clinical	5-15	Female	1	1	1	1	194019
Subclinical	5-15	Male	1	1	1	1	205918
Clinical	5-15	Male	1	1	1	1	208805
Clinical	0-5	Male	1	1	1	1	213552
Clinical	>15	Male	1	1	1	1	215698
Clinical	5-15	Female	1	1	1	1	217824
Subclinical	5-15	Male	1	1	1	1	219335
Clinical	5-15	Female	1	1	1	1	220961
Clinical	0-5	Male	1	1	1	1	223949
Clinical	5-15	Male	1	1	1	1	225153
Clinical	5-15	Male	1	1	1	1	227720
Clinical	0-5	Male	1	1	1	1	235677
Subclinical	>15	Male	1	1	1	1	235878
Subclinical	>15	Female	1	1	1	1	249362
Clinical	5-15	Female	1	1	1	1	257730
Clinical	>15	Male	1	1	1	1	264056
Clinical	>15	Female	1	1	1	1	269497
Clinical	0-5	Male	1	1	1	1	272386
Clinical	5-15	Female	1	1	1	1	294659
Clinical	5-15	Female	1	1	1	1	298788
Clinical	5-15	Male	1	1	1	1	310649
Clinical	0-5	Female	1	1	1	1	337189
Clinical	5-15	Female	1	1	1	1	342322
Clinical	0-5	Female	1	1	1	1	351319
Clinical	0-5	Male	1	1	1	1	366356
Clinical	0-5	Female	1	1	1	1	381379
Clinical	5-15	Female	1	1	1	1	426330
Clinical	0-5	Female	1	1	1	1	463094
Clinical	0-5	Male	1	1	1	1	475262
Clinical	5-15	Female	1	1	1	1	577966
Clinical	0-5	Male	1	1	1	1	634313
Clinical	0-5	Female	1	1	1	1	668450
Clinical	0-5	Female	1	1	1	1	687833
Clinical	0-5	Female	1	1	1	1	1.10E+06
Clinical	0-5	Female	1	1	1	1	1.20E+06
Clinical	0-5	Female	1	1	1	1	1.50E+06
Subclinical	>15	Female	0	0	0	0
Subclinical	5-15	Female	0	0	0	0
Subclinical	>15	Female	0	0	0	0
Subclinical	>15	Female	0	1	0	1
Subclinical	>15	Female	0	0	0	0
Subclinical	>15	Female	0	0	0	0
Subclinical	>15	Female	0	0	0	0
Subclinical	>15	Female	0	1	0	1
Subclinical	>15	Female	0	0	0	0
Subclinical	>15	Female	0	0	0	0
Subclinical	>15	Female	0	0	0	0
Subclinical	>15	Female	0	0	0	0
Subclinical	>15	Female	0	1	0	1
Subclinical	>15	Female	0	0	0	0
Subclinical	0-5	Female	0	0	0	0
Subclinical	>15	Female	0	0	0	0
Subclinical	>15	Female	1	1	1	1
Subclinical	>15	Male	0	0	0	0
Subclinical	>15	Female	0	0	0	0
Subclinical	>15	Female	0	0	0	0
Subclinical	>15	Female	0	0	0	0
Subclinical	>15	Male	0	0	0	0
Subclinical	>15	Female	0	0	0	0
Subclinical	>15	Female	0	0	0	0
Subclinical	>15	Female	0	0	0	0
Subclinical	>15	Male	0	1	0	1
Subclinical	>15	Male	0	0	0	0
Subclinical	>15	Female	0	0	0	0
Subclinical	>15	Male	0	0	0	0
Subclinical	>15	Male	0	0	0	0
Subclinical	0-5	Female	0	0	0	0
Subclinical	>15	Female	0	0	0	0
Subclinical	>15	Female	0	0	1	1
Subclinical	>15	Female	0	0	0	0
Subclinical	>15	Male	0	0	0	0
Subclinical	0-5	Male	0	1	0	1
Subclinical	>15	Male	0	0	0	0
Subclinical	>15	Female	0	0	0	0
Subclinical	>15	Female	1	1	0	1
Subclinical	>15	Male	0	0	0	0
Subclinical	>15	Male	0	0	0	0
Subclinical	>15	Female	0	0	0	0
Subclinical	>15	Female	0	0	0	0
Subclinical	5-15	Female	0	0	0	0
Subclinical	0-5	Female	0	0	0	0
Subclinical	>15	Male	0	0	0	0
Subclinical	>15	Female	0	0	0	0
Subclinical	>15	Male	0	0	1	1
Subclinical	>15	Female	0	0	0	0
Subclinical	>15	Female	0	0	0	0
Subclinical	>15	Female	0	0	0	0
Subclinical	0-5	Male	0	0	0	0
Subclinical	>15	Male	0	0	0	0
Subclinical	>15	Male	1	0	0	0
Subclinical	>15	Female	0	0	0	0
Subclinical	>15	Female	0	0	1	1
Subclinical	>15	Male	0	0	1	1
Subclinical	>15	Male	0	0	0	0
Subclinical	>15	Male	0	0	0	0
Subclinical	>15	Male	0	0	0	0
Subclinical	>15	Male	0	1	0	1
Subclinical	>15	Male	0	0	0	0
Subclinical	>15	Female	0	0	0	0
Subclinical	>15	Female	0	0	0	0
Subclinical	>15	Male	0	0	0	0
Subclinical	0-5	Male	0	0	0	0
Subclinical	>15	Female	0	0	0	0
Subclinical	>15	Female	0	0	0	0
Subclinical	5-15	Male	1	1	0	1
Subclinical	>15	Female	0	0	0	0
Subclinical	0-5	Male	0	0	0	0
Subclinical	>15	Male	0	0	0	0
Subclinical	>15	Female	0	0	0	0
Subclinical	5-15	Male	0	0	0	0
Subclinical	5-15	Male	0	1	0	1
Subclinical	>15	Male	0	0	0	0
Subclinical	>15	Female	0	0	0	0
Subclinical	>15	Male	0	0	0	0
Subclinical	>15	Male	0	0	0	0
Subclinical	>15	Female	0	0	0	0
Subclinical	5-15	Female	0	0	0	0
Subclinical	>15	Female	0	0	0	0
Subclinical	>15	Female	0	0	0	0
Subclinical	5-15	Male	0	0	1	1
Subclinical	5-15	Female	0	0	0	0
Subclinical	>15	Female	0	0	0	0
Subclinical	>15	Female	0	0	0	0
Subclinical	>15	Female	0	0	0	0
Subclinical	>15	Female	0	0	0	0
Subclinical	>15	Male	0	0	0	0
Subclinical	5-15	Female	0	0	0	0
Subclinical	>15	Female	0	0	0	0
Subclinical	>15	Male	0	0	0	0
Subclinical	>15	Female	0	0	0	0
Subclinical	>15	Male	0	0	0	0
Subclinical	>15	Male	0	0	0	0
Subclinical	>15	Female	0	0	0	0
Subclinical	>15	Male	0	0	0	0
Subclinical	>15	Female	0	0	0	0
Subclinical	>15	Female	0	0	0	0
Subclinical	>15	Male	0	0	0	0
Subclinical	>15	Male	0	0	0	0
Subclinical	5-15	Female	0	0	0	0
Subclinical	>15	Male	0	0	0	0
Subclinical	>15	Male	1	1	0	1
Subclinical	>15	Male	0	0	0	0
Subclinical	5-15	Male	0	0	0	0
Subclinical	>15	Female	0	0	0	0
Subclinical	>15	Female	0	0	0	0
Subclinical	>15	Female	0	0	0	0
Subclinical	5-15	Female	0	0	0	0
Subclinical	>15	Male	0	0	0	0
Subclinical	>15	Female	0	0	0	0
Subclinical	>15	Female	0	0	0	0
Subclinical	>15	Female	0	0	0	0
Subclinical	>15	Male	0	0	1	1
Subclinical	>15	Male	0	0	0	0
Subclinical	>15	Male	0	0	0	0
Subclinical	>15	Female	0	0	0	0
Subclinical	5-15	Female	0	0	0	0
Subclinical	>15	Male	0	0	0	0
Subclinical	>15	Female	0	0	0	0
Subclinical	>15	Male	0	0	0	0
Subclinical	5-15	Female	0	0	0	0
Subclinical	>15	Female	0	0	0	0
Subclinical	>15	Female	1	1	1	1
Subclinical	>15	Female	0	0	0	0
Subclinical	0-5	Male	0	0	0	0
Subclinical	>15	Female	0	0	0	0
Subclinical	>15	Male	0	0	0	0
Subclinical	>15	Male	0	0	0	0
Subclinical	>15	Female	0	0	0	0
Subclinical	5-15	Female	0	0	0	0
Subclinical	>15	Female	0	0	0	0
Subclinical	>15	Female	0	0	0	0
Subclinical	0-5	Male	0	0	0	0
Subclinical	0-5	Male	0	0	1	1
Subclinical	>15	Male	0	0	0	0
Subclinical	>15	Male	0	0	0	0
Subclinical	>15	Female	0	0	0	0
Subclinical	>15	Female	0	0	0	0
Subclinical	0-5	Male	0	0	0	0
Subclinical	>15	Female	0	0	0	0
Subclinical	>15	Male	0	0	0	0
Subclinical	0-5	Female	1	1	1	1
Subclinical	>15	Male	1	1	1	1
Subclinical	>15	Male	0	0	0	0
Subclinical	0-5	Male	1	1	0	1
Subclinical	>15	Male	0	0	0	0
Subclinical	>15	Female	1	1	1	1
Subclinical	>15	Female	0	0	0	0
Subclinical	>15	Male	0	0	0	0
Subclinical	>15	Female	0	1	0	1
Subclinical	>15	Female	0	0	0	0
Subclinical	>15	Female	0	0	0	0
Subclinical	>15	Male	0	0	0	0
Subclinical	>15	Male	0	0	0	0
Subclinical	>15	Male	0	0	0	0
Subclinical	>15	Female	0	0	0	0
Subclinical	5-15	Female	0	0	0	0
Subclinical	>15	Male	0	0	0	0
Subclinical	>15	Male	0	0	0	0
Subclinical	>15	Male	0	0	0	0
Subclinical	>15	Male	0	0	0	0
Subclinical	>15	Female	0	0	0	0
Subclinical	>15	Male	0	0	0	0
Subclinical	>15	Female	0	0	0	0
Subclinical	>15	Male	0	0	0	0
Subclinical	>15	Female	0	0	0	0
Subclinical	>15	Male	0	0	0	0
Subclinical	>15	Female	0	0	0	0
Subclinical	>15	Male	0	0	0	0
Subclinical	>15	Female	0	0	0	0
Subclinical	>15	Male	0	0	0	0
Subclinical	>15	Male	0	0	0	0
Subclinical	>15	Male	0	0	0	0
Subclinical			1	1	1	1
Subclinical	>15	Male	0	1	0	1
Subclinical	>15	Male	0	0	0	0
Subclinical	>15	Male	0	0	0	0
Subclinical	>15	Female	0	0	0	0
Subclinical	>15	Male	0	0	0	0
Subclinical	>15	Female	0	0	0	0
Subclinical	>15	Female	0	0	0	0
Subclinical	>15	Male	0	0	0	0
Subclinical	>15	Male	0	0	0	0
Subclinical	>15	Male	0	0	0	0
Subclinical	>15	Male	0	0	0	0
Subclinical	>15	Male	0	0	0	0
Subclinical	5-15	Male	0	0	0	0
Subclinical	5-15	Male	0	0	0	0
Subclinical	>15	Female	0	0	0	0
Subclinical	>15	Male	0	0	0	0
Subclinical	>15	Female	0	0	0	0
Subclinical	>15	Female	0	0	0	0
Subclinical	>15	Male	1	1	0	1
Subclinical	>15	Female	0	0	0	0
Subclinical	>15	Female	0	0	0	0
Subclinical	>15	Male	0	0	0	0
Subclinical	>15	Female	0	0	0	0
Subclinical	>15	Female	0	0	0	0
Subclinical	>15	Male	0	0	0	0
Subclinical	>15	Female	0	1	0	1
Subclinical	>15	Female	0	0	0	0
Subclinical	>15	Female	0	0	0	0
Subclinical	>15	Male	0	0	0	0
Subclinical	5-15	Female	0	0	1	1
Subclinical	5-15	Female	0	0	0	0
Subclinical	>15	Female	0	0	0	0
Subclinical	5-15	Female	0	1	0	1
Subclinical	>15	Male	0	0	0	0
Subclinical	>15	Male	0	0	0	0
Subclinical	5-15	Male	0	0	0	0
Subclinical	>15	Female	0	0	0	0
Subclinical	>15	Female	0	0	0	0
Subclinical	>15	Male	0	0	0	0
Subclinical	>15	Female	0	0	0	0
Subclinical	>15	Male	0	0	0	0
Subclinical	5-15	Male	0	1	0	1
Subclinical	5-15	Male	0	1	0	1
Subclinical	>15	Female	0	0	0	0
Subclinical	>15	Male	0	0	0	0
Subclinical	>15	Female	0	0	0	0
Subclinical	>15	Female	1	1	1	1
Subclinical	>15	Male	0	0	0	0
Subclinical	5-15	Female	0	0	0	0
Subclinical	>15	Female	0	0	0	0
Clinical	0-5	Female	0	0	0	0
Subclinical	>15	Female	0	1	0	1
Subclinical	>15	Female	1	1	0	1
Clinical	>15	Female	0	0	0	0
Clinical	0-5	Male	0	0	0	0
Clinical	0-5	Female	0	0	0	0
Clinical	5-15	Female	0	0	1	1
Clinical	>15	Female	0	0	1	1
Clinical	>15	Male	0	0	0	0
Clinical	>15	Female	0	0	0	0
Clinical	>15	Female	1	1	0	1
Clinical	>15	Female	0	0	0	0
Clinical	>15	Female	0	0	0	0
Clinical	0-5	Male	0	0	0	0
Clinical	>15	Female	0	0	0	0
Clinical	>15	Female	0	0	0	0
Clinical	0-5	Male	0	0	0	0
Clinical	0-5	Female	0	0	0	0
Clinical	0-5	Male	0	0	1	1
Clinical	0-5	Male	0	0	0	0
Clinical	5-15	Male	0	1	0	1
Clinical	5-15	Male	0	0	0	0
Clinical	0-5	Female	0	0	0	0
Clinical	0-5	Female	0	0	0	0
Clinical	>15	Female	0	0	0	0
Clinical	0-5	Male	0	0	0	0
Clinical	5-15	Male	0	0	0	0
Clinical	0-5	Male	0	0	0	0
Clinical	0-5	Male	0	0	0	0
Clinical	0-5	Male	0	0	0	0
Clinical	0-5	Male	0	0	0	0
Clinical	0-5	Female	0	0	0	0
Clinical	0-5	Female	0	0	0	0
Clinical	0-5	Female	0	0	0	0
Clinical	>15	Female	0	0	0	0
Clinical	0-5	Male	0	0	0	0
Clinical	>15	Male	0	0	0	0
Clinical	>15	Female	0	0	0	0
Clinical	5-15	Male	0	0	1	1
Clinical	>15	Female	0	0	1	1
Clinical	0-5	Male	0	0	0	0
Clinical	>15	Female	0	0	0	0
Clinical	>15	Female	0	0	0	0
Clinical	0-5	Male	0	1	0	1
Clinical	0-5	Male	0	0	0	0
Clinical	0-5	Female	0	0	0	0
Clinical	>15	Female	0	0	0	0
Clinical	0-5	Male	0	0	0	0
Clinical	0-5	Female	0	0	0	0
Clinical	0-5	Female	0	0	0	0
Clinical	>15	Female	0	0	0	0
Clinical	>15	Female	0	0	0	0
Clinical	5-15	Male	0	0	0	0
Clinical	>15	Female	0	0	0	0
Clinical	>15	Female	0	0	0	0
Clinical	0-5	Male	0	0	0	0
Clinical	5-15	Female	0	0	0	0
Clinical	0-5	Female	0	0	0	0
Clinical	>15	Male	0	0	0	0
Clinical	0-5	Male	0	0	0	0
Clinical	5-15	Female	0	0	1	1
Clinical	0-5	Female	0	0	0	0
Clinical	0-5	Male	0	0	0	0
Clinical	0-5	Male	0	0	0	0
Clinical	>15	Female	0	1	0	1
Clinical	>15	Male	0	0	0	0
Clinical	0-5	Male	0	0	0	0
Clinical	>15	Female	0	0	0	0
Clinical	>15	Female	0	0	0	0
Clinical	0-5	Male	0	0	0	0
Clinical	>15	Male	0	0	0	0
Clinical	0-5	Female	0	0	0	0
Clinical	0-5	Female	0	1	1	1
Clinical	>15	Male	0	0	0	0
Clinical	>15	Male	0	0	0	0
Clinical	0-5	Male	0	0	0	0
Clinical	>15	Female	0	0	0	0
Clinical	>15	Female	0	0	0	0
Clinical	0-5	Female	0	0	0	0
Clinical	5-15	Male	0	0	0	0
Clinical	>15	Female	0	0	0	0
Clinical	5-15	Male	0	0	0	0
Clinical	>15	Male	0	0	0	0
Clinical	5-15	Male	0	0	0	0
Clinical	0-5	Male	0	0	0	0
Clinical	0-5	Male	0	0	0	0
Clinical	0-5	Male	0	0	0	0
Clinical	0-5	Female	0	0	0	0
Clinical	>15	Male	0	0	0	0
Clinical	5-15	Female	0	0	1	1
Clinical	>15	Female	0	0	0	0
Clinical	>15	Female	0	0	0	0
Clinical	>15	Female	1	1	0	1
Clinical	0-5	Male	0	0	0	0
Clinical	0-5	Male	0	0	0	0
Clinical	0-5	Female	0	0	0	0
Clinical	>15	Female	0	0	0	0
Clinical	>15	Male	0	0	1	1
Clinical	5-15	Male	0	0	0	0
Clinical	0-5	Female	0	0	0	0
Clinical	>15	Female	1	1	0	1
Clinical	>15	Female	0	0	0	0
Clinical	5-15	Male	0	0	0	0
Clinical	>15	Female	0	0	0	0
Clinical	5-15	Female	0	0	1	1
Clinical	5-15	Female	0	1	0	1
Clinical	0-5	Female	0	0	0	0
Clinical	>15	Female	0	0	0	0
Clinical	5-15	Male	0	0	0	0
Clinical	0-5	Male	1	1	0	1
Clinical	>15	Male	1	1	0	1
Clinical	>15	Male	0	0	0	0
Clinical	0-5	Male	0	0	0	0
Clinical	0-5	Male	0	0	0	0
Clinical	>15	Female	0	0	0	0
Clinical	0-5	Female	0	0	0	0
Clinical	>15	Female	0	0	0	0
Subclinical	>15	Female	0	0	0	0
Subclinical	>15	Female	0	0	0	0
Subclinical	>15	Female	0	0	1	1
Subclinical	>15	Male	0	0	0	0
Clinical	0-5	Male	0	0	0	0
Clinical	0-5	Male	0	1	0	1
Clinical	>15	Male	0	0	0	0
Clinical	>15	Female	0	0	0	0
Clinical	>15	Female	0	1	0	1
Clinical	0-5	Male	0	0	0	0
Subclinical	>15	Male	0	0	0	0
Subclinical	5-15	Female	0	0	0	0
Subclinical	>15	Male	0	0	0	0
Subclinical	>15	Female	0	0	0	0
Subclinical	>15	Female	0	0	0	0
Subclinical	5-15	Female	0	0	0	0
Subclinical	>15	Male	0	0	0	0
Clinical	0-5	Female	0	0	0	0
Clinical	>15	Male	0	0	0	0
Clinical	0-5	Female	0	1	0	1
Subclinical	>15	Female	0	0	0	0
Clinical	>15	Female	0	0	0	0
Subclinical	>15	Female	0	0	0	0
Clinical	0-5	Female	0	0	0	0
Subclinical	>15	Female	1	1	0	1
Clinical	0-5	Male	0	0	0	0
Clinical	>15	Female	0	0	0	0
Clinical	0-5	Female	0	0	0	0
Subclinical	>15	Female	1	1	0	1
Clinical	0-5	Female	0	0	1	1	0
Clinical	>15	Female	0	0	0	0	0
Clinical	>15	Female	0	0	0	0	0.28
Clinical	5-15	Female	0	0	0	0	0.55
Clinical	0-5	Female	0	1	0	1	7.14
Clinical	0-5	Male	1	1	1	1	27.99
Clinical	0-5	Female	0	0	0	0	90.04
Clinical	>15	Female	1	1	1	1	475.91
Clinical	5-15	Male	1	1	1	1	48524.9
Clinical	>15	Female	1	1	1	1	61129.3
Clinical	0-5	Female	1	1	1	1	306484
Clinical	0-5	Male	1	1	1	1	1.10E+06
